# Supplementary material for: A moving story: Whole-body motor training selectively improves the appraisal of action meanings in naturalistic narratives
Source: Sci Rep. 2017 Oct 2;7:12538. doi: 10.1038/s41598-017-12928-w (PMC5624907; doi:10.1038/s41598-017-12928-w)
Supplement: Supplementary file 2 — Action text 1 audio [file 41598_2017_12928_MOESM2_ESM.zip]

Archive with 1 entries (1 files):
- Action text 1 audio.mp3
